# Supplementary material for: Revealing Phenotypic Differentiation in Ochetobius elongatus from the Middle Yangtze River Through Geometric Morphometrics
Source: Animals (Basel). 2025 Sep 30;15(19):2870. doi: 10.3390/ani15192870 (PMC12524143; doi:10.3390/ani15192870)
Supplement: Supplementary file 1 [file animals-15-02870-s001.zip]

Archive with 1 entries (1 files):
- animals-3875173-supplementary.pdf
